# Supplementary material for: Elevational Variation in Rhizosphere Bacterial Assembly and Fine-Scale Taxon Differentiation of Carex enervis in Arid and Semi-Arid Alpine Meadows
Source: Microorganisms. 2026 Jul 3;14(7):1468. doi: 10.3390/microorganisms14071468 (PMC13414172; doi:10.3390/microorganisms14071468)
Supplement: Supplementary file 1 [file microorganisms-14-01468-s001.zip]

Archive with 1 entries (1 files):
- microorganisms-4368641-supplementary.pdf
